# Supplementary material for: Long non-coding RNA ARAP1-AS1 accelerates cell proliferation and migration in breast cancer through miR-2110/HDAC2/PLIN1 axis
Source: Biosci Rep. 2020 Apr 23;40(4):BSR20191764. doi: 10.1042/BSR20191764 (PMC7197975; doi:10.1042/BSR20191764)
Supplement: Supplementary Table S1 [file BSR-2019-1764_supp1.xlsx]

## Sheet: Sheet1
Supplementary Table 1: Related sequences for primers or plasmids were provided.
Sequences for transfection
plasmids	sequences
sh-Ctrl	CCGGGAGTTTTTCGTTTTTATCACACTCGAGTGTGATAAAAACGAAAAACTCTTTTTG
shARAP1-AS1#1	CCGGAGATGATTGCCCTGATTGCCCCTCGAGGCAATCAGGGCAATCATCTAC
shARAP1-AS1#2	CCGGTAGTGAAAATGAAATGCGCCGCTCGAGGCGCATTTCATTTTCACTACCTTTTTG
shPLIN1	CCGGTATAATAAATGTCCTTATCAACTCGAGGATAAGGACATTTATTATAGCTTTTTG
shHDAC2#1	CCGGTTTTTGAATGCAATATTGGATCTCGAGCCAATATTGCATTCAAAAAGATTTTTG
shHDAC2#2	CCGGTATTAACAGATTCTTTTTGAACTCGAGCAAAAAGAATCTGTTAATACATTTTTG
NC mimics	AAGACCAGCACCAAUUGGUGGU
miR-2110 mimics	UUGGGGAAACGGCCGCUGAGUG
PCR Primers
Gene name	Forward primers	Reverse primers
ARAP1-AS1	GAAGGAAGGCTGAAGTCCCT (forward)	GAAGGAAGGCTGAAGTCCCT (reverse)
HDAC2	GCCTCCCGTCTACCATGATG (forward)	GCCTCCCGTCTACCATGATG (reverse)
miR-2110	TTGGGGAAACGGCCG (forward)	CTCTACAGCTATATTGCCAGCCAC (reverse)
PLIN1	AGAGCGAATTCCGGGACATC (forward)	CGAATTCCGGGACATCA (reverse)
GAPDH	ACAGTCCATGCCATCACTGC (forward)	CACCACTGACACGTTGGCA (reverse)
U6	CTCGCTTCGGCAGCACA (forward)	AACGCTTCACGAATTTGCGT (reverse)
